# Supplementary material for: Burden of disease study of overweight and obesity; the societal impact in terms of cost-of-illness and health-related quality of life
Source: BMC Public Health. 2022 Jan 7;22:46. doi: 10.1186/s12889-021-12449-2 (PMC8740868; doi:10.1186/s12889-021-12449-2)
Supplement: Supplementary file 10 — Additional file 10. Subgroup analysis Rasch-score derived from BODY-Q, scale of psychological well-being. Subgroup analysis Rasch-score derived from BODY-Q, scale of social well-being. Subgroup analysis Rasch-score derived from BODY-Q, scale of body image. Subgroup analysis Rasch-score derived from BODY-Q, scale of physical well-being. Subgroup analysis Rasch-score derived from BODY-Q, scale of sexual well-being. [file 12889_2021_12449_MOESM10_ESM.zip]

Archive with 5 entries (5 files):
- Additional File 10.1.docx
- Additional File 10.2.docx
- Additional File 10.3.docx
- Additional File 10.4.docx
- Additional File 10.5.docx
